# Supplementary material for: Sequence-based GWAS meta-analyses for beef production traits
Source: Genet Sel Evol. 2023 Oct 12;55:70. doi: 10.1186/s12711-023-00848-5 (PMC10568825; doi:10.1186/s12711-023-00848-5)
Supplement: Supplementary file 1 — Additional file 1: Table S1. QTL detected in within-population GWAS and fixed-effects and z-score meta-analyses. [file 12711_2023_848_MOESM1_ESM.xlsx]

## Sheet: QTL Features
SNP	bta	bp	SNP ID	Method	Max -LOG10(P)	MA	From (bp)	To (bp)	# variants	Within-population GWAS	Gene	Variant consequence
2_156110_A	2	156110	rs460341408	Fixed effects MA	8.73353	3C8	74187	172523	3	-	CHR_START-LGSN	intergenic_region
2_840235_A	2	840235	rs109522136	Fixed effects MA	12.1353	2M4	378951	2227313	409	-	HERC2	intron_variant
2_840235_A	2	840235	rs109522136	Fixed effects MA	17.815	3C3	378951	1100181	110	-	HERC2	intron_variant
2_840235_A	2	840235	rs109522136	z-score MA	17.7765	3C3	378951	1100181	11	-	HERC2	intron_variant
2_1169935_A	2	1169935		Within-population GWAS	31.2569	2M1	933616	1370086	67	INRAE_CHA_COWS_MS30	CYFIP1	intron_variant
2_1169935_A	2	1169935		Fixed effects MA	35.4629	2M1	399624	1366923	14	-	CYFIP1	intron_variant
2_1169935_A	2	1169935		z-score MA	35.4543	2M1	399624	1366923	14	-	CYFIP1	intron_variant
2_1169935_A	2	1169935		Within-population GWAS	31.2569	2M2	933616	1370086	67	INRAE_CHA_COWS_MS30	CYFIP1	intron_variant
2_1169935_A	2	1169935		Fixed effects MA	35.4629	2M2	399624	1370086	33	-	CYFIP1	intron_variant
2_1169935_A	2	1169935		z-score MA	35.4543	2M2	399624	1370086	28	-	CYFIP1	intron_variant
2_1305431_A	2	1305431	rs382402505	Within-population GWAS	10.1584	2M1	460276	3296841	42	INRAE_NOR_BULLS_THIGHS	TUBGCP5-CCDC115	intergenic_region
2_1314524_C	2	1314524	rs478414248	Within-population GWAS	11.3665	3C3	85944	1676386	266	FBN_HC_BULLS_CY	CCDC115	3_prime_UTR_variant
2_1314524_C	2	1314524	rs478414248	Within-population GWAS	10.4707	3C8	85944	1314524	17	FBN_HC_BULLS_REA	CCDC115	3_prime_UTR_variant
2_1369006_G	2	1369006	rs134800915	Fixed effects MA	12.3319	3C6	378951	2228478	415	-	PTPN18-AMER3	intergenic_region
2_1369006_G	2	1369006	rs134800915	z-score MA	12.4516	3C6	378951	2228478	366	-	PTPN18-AMER3	intergenic_region
2_1369791_T	2	1369791	rs109865422	Within-population GWAS	8.87905	3C6	378951	1371082	96	INRAE_CHA_STEERS_ALT	PTPN18-AMER3	intergenic_region
2_1821511_A	2	1821511	rs477265173	Within-population GWAS	10.74	3C4	378951	2228478	570	INRAE_CHA_STEERS_CC	ARHGEF4	intron_variant
2_1821520_T	2	1821520		Within-population GWAS	9.44351	2M4	378951	2461057	709	INRAE_CHA_STEERS_WT	ARHGEF4	intron_variant
2_1890143_G	2	1890143	rs211283416	Within-population GWAS	18.3717	3C3	487277	2503503	640	INRAE_CHA_STEERS_CY	FAM168B	intron_variant
2_2143443_T	2	2143443		z-score MA	15.3347	3C4	1821511	2414237	9	-	U6-U6	intergenic_region
2_2189051_T	2	2189051	rs718344130	Fixed effects MA	10.7706	3C8	189208	3936764	114	-	PLEKHB2-ENSBTAG00000050302	intergenic_region
2_2189051_T	2	2189051	rs718344130	z-score MA	10.7825	3C8	189208	3936764	89	-	PLEKHB2-ENSBTAG00000050302	intergenic_region
2_2223931_T	2	2223931	rs380844289	z-score MA	11.2224	2M4	378951	2228478	383	-	U6-ENSBTAG00000050302	intergenic_region
2_2224051_C	2	2224051	rs384139466	Within-population GWAS	9.39205	3C4	1169935	2267107	504	INRAE_CHA_STEERS_CG	U6-ENSBTAG00000050302	intergenic_region
2_3110730_C	2	3110730	rs379464649	Fixed effects MA	24.371	3C3	1112649	4531601	850	-	ENSBTAG00000042866-ENSBTAG00000049463	intergenic_region
2_3110730_C	2	3110730	rs379464649	z-score MA	24.5596	3C3	1112649	4531601	637	-	ENSBTAG00000042866-ENSBTAG00000049463	intergenic_region
2_3371117_T	2	3371117		Within-population GWAS	9.64222	3C6	1388775	4531601	766	INRAE_CHA_STEERS_ALT	ENSBTAG00000042866-ENSBTAG00000049463	intergenic_region
2_3371119_T	2	3371119		Within-population GWAS	45.1014	2M1	1405317	4268550	566	INRAE_CHA_COWS_MS30	ENSBTAG00000042866-ENSBTAG00000049463	intergenic_region
2_3371119_T	2	3371119		Fixed effects MA	52.7338	2M1	1405317	4268550	429	-	ENSBTAG00000042866-ENSBTAG00000049463	intergenic_region
2_3371119_T	2	3371119		z-score MA	52.6492	2M1	1405317	4268550	384	-	ENSBTAG00000042866-ENSBTAG00000049463	intergenic_region
2_3371119_T	2	3371119		Within-population GWAS	45.1014	2M2	1405317	4268550	566	INRAE_CHA_COWS_MS30	ENSBTAG00000042866-ENSBTAG00000049463	intergenic_region
2_3371119_T	2	3371119		Fixed effects MA	52.7338	2M2	1405317	4268550	411	-	ENSBTAG00000042866-ENSBTAG00000049463	intergenic_region
2_3371119_T	2	3371119		z-score MA	52.6492	2M2	1405317	4268550	382	-	ENSBTAG00000042866-ENSBTAG00000049463	intergenic_region
2_3371119_T	2	3371119		Fixed effects MA	17.9889	3C4	1821511	4268550	161	-	ENSBTAG00000042866-ENSBTAG00000049463	intergenic_region
2_3372464_G	2	3372464	rs378006809	Within-population GWAS	9.45735	2M1	3320191	3372464	6	INRAE_NOR_BULLS_THIGHS	ENSBTAG00000042866-ENSBTAG00000049463	intergenic_region
2_3773031_A	2	3773031	rs378397380	Within-population GWAS	9.33113	3C6	1911500	4953654	58	FBN_HC_BULLS_ALT	ENSBTAG00000049463-HS6ST1	intergenic_region
2_3773359_A	2	3773359	rs133131824	Within-population GWAS	13.8154	3C3	1924216	3886295	15	FBN_HC_BULLS_CY	ENSBTAG00000049463-HS6ST1	intergenic_region
2_3886295_A	2	3886295	rs384967224	Within-population GWAS	11.4413	3C8	1978265	4173371	34	FBN_HC_BULLS_REA	ENSBTAG00000049463-HS6ST1	intergenic_region
2_4198240_A	2	4198240	rs109279933	Within-population GWAS	9.51374	3C6	3674313	4403733	66	FBN_HC_COWS_ALT	HS6ST1	intron_variant
2_4230882_C	2	4230882	rs1117746513	Within-population GWAS	13.6744	3C4	2231292	4703592	258	INRAE_CHA_STEERS_CC	HS6ST1	downstream_gene_variant
2_4230899_C	2	4230899		Within-population GWAS	8.95551	2M1	2231292	4277098	480	INRAE_CHA_STEERS_MD	HS6ST1	downstream_gene_variant
2_4230899_C	2	4230899		Within-population GWAS	8.95551	2M2	2231292	4277098	480	INRAE_CHA_STEERS_MD	HS6ST1	downstream_gene_variant
2_4230899_C	2	4230899		Fixed effects MA	13.1957	2M4	2231292	4268550	330	-	HS6ST1	downstream_gene_variant
2_4230899_C	2	4230899		z-score MA	13.0074	2M4	2231292	4531601	266	-	HS6ST1	downstream_gene_variant
2_4230899_C	2	4230899		Fixed effects MA	13.4391	3C6	2231292	4531601	311	-	HS6ST1	downstream_gene_variant
2_4230899_C	2	4230899		z-score MA	13.246	3C6	2231292	4531601	258	-	HS6ST1	downstream_gene_variant
2_4268550_T	2	4268550		Within-population GWAS	11.3993	3C4	2269078	4268550	125	INRAE_CHA_STEERS_CG	HS6ST1-UGGT1	intergenic_region
2_4408111_T	2	4408111	rs481126586	Fixed effects MA	9.34237	3C8	4408111	4590654	8	-	ENSBTAG00000050981	intron_variant
2_4531601_C	2	4531601	rs109847030	Within-population GWAS	11.7142	2M4	2537417	4703592	118	INRAE_CHA_STEERS_WT	SAP130	downstream_gene_variant
2_4531601_C	2	4531601	rs109847030	Within-population GWAS	20.3387	3C3	2537417	4531601	258	INRAE_CHA_STEERS_CY	SAP130	downstream_gene_variant
2_4531601_C	2	4531601	rs109847030	z-score MA	21.3766	3C4	3371117	4531601	9	-	SAP130	downstream_gene_variant
2_5379234_T	2	5379234	rs381766391	Within-population GWAS	27.3344	2M1	4428404	6005840	39	INRAE_NOR_BULLS_THIGHS	CYP27C1-ENSBTAG00000034949	intergenic_region
2_5696155_T	2	5696155	rs801197344	Within-population GWAS	14.2808	2M2	4593460	7694478	27	INRAE_NOR_BULLS_WITHER	NAB1-NEMP2	intergenic_region
2_5699321_A	2	5699321	rs378836284	Within-population GWAS	10.1775	3C8	3773359	7665623	445	FBN_HC_COWS_REA	NAB1-NEMP2	intergenic_region
2_5836712_G	2	5836712	rs797368895	Within-population GWAS	9.4108	3C7	5542306	7747481	533	INRAE_BLA_STEERS_IFW	MFSD6	intron_variant
2_6068087_A	2	6068087		Within-population GWAS	17.4501	3C3	4403733	7665623	174	FBN_HC_BULLS_CY	HIBCH	intron_variant
2_6272604_A	2	6272604	rs137753575	Within-population GWAS	12.9177	3C3	6238239	6432344	202	INRAE_LIM_STEERS_CY	C2H2orf88-MSTN	intergenic_region
2_6281434_T	2	6281434	rs110344317	Within-population GWAS	153.972	2M1	6271194	7272600	31	INRAE_CHA_COWS_MS30	MSTN	stop_gained
2_6281434_T	2	6281434	rs110344317	Within-population GWAS	13.1626	2M1	4531601	6897525	50	INRAE_CHA_STEERS_MD	MSTN	stop_gained
2_6281434_T	2	6281434	rs110344317	Fixed effects MA	165.067	2M1	6271194	6897525	10	-	MSTN	stop_gained
2_6281434_T	2	6281434	rs110344317	z-score MA	165.496	2M1	6271194	6897525	10	-	MSTN	stop_gained
2_6281434_T	2	6281434	rs110344317	Within-population GWAS	153.972	2M2	6271194	7272600	31	INRAE_CHA_COWS_MS30	MSTN	stop_gained
2_6281434_T	2	6281434	rs110344317	Within-population GWAS	13.1626	2M2	4531601	6897525	50	INRAE_CHA_STEERS_MD	MSTN	stop_gained
2_6281434_T	2	6281434	rs110344317	Fixed effects MA	165.067	2M2	6271194	6897525	10	-	MSTN	stop_gained
2_6281434_T	2	6281434	rs110344317	z-score MA	165.496	2M2	6271194	6897525	11	-	MSTN	stop_gained
2_6281434_T	2	6281434	rs110344317	Fixed effects MA	22.7038	2M4	5279923	7665623	87	-	MSTN	stop_gained
2_6281434_T	2	6281434	rs110344317	z-score MA	11.5246	3C1	6271194	6867899	4	-	MSTN	stop_gained
2_6281434_T	2	6281434	rs110344317	Within-population GWAS	32.8151	3C4	6271194	7341014	20	INRAE_CHA_STEERS_CG	MSTN	stop_gained
2_6281434_T	2	6281434	rs110344317	Fixed effects MA	42.0233	3C4	5004203	6897525	10	-	MSTN	stop_gained
2_6281434_T	2	6281434	rs110344317	Within-population GWAS	13.1895	3C8	4403733	8264757	348	FBN_HC_BULLS_REA	MSTN	stop_gained
2_6281434_T	2	6281434	rs110344317	z-score MA	19.8233	3C8	6281434	6867899	2	-	MSTN	stop_gained
2_6601383_A	2	6601383		z-score MA	23.3542	2M4	5384754	7392275	64	-	ANKAR	downstream_gene_variant
2_6601383_A	2	6601383		Fixed effects MA	13.3553	3C1	5603129	6867899	7	-	ANKAR	downstream_gene_variant
2_6601383_A	2	6601383		Fixed effects MA	22.7959	3C8	5279923	6867899	9	-	ANKAR	downstream_gene_variant
2_6674209_G	2	6674209	rs209085557	Within-population GWAS	24.0917	3C3	5520464	7553395	695	INRAE_BLA_STEERS_CY	ASNSD1	intron_variant
2_6674209_G	2	6674209	rs209085557	Within-population GWAS	11.4408	3C4	5542306	7152136	393	INRAE_BLA_STEERS_CC	ASNSD1	intron_variant
2_6674223_C	2	6674223	rs208890541	Within-population GWAS	11.8812	2M1	5542306	7129938	325	INRAE_BLA_STEERS_MD	ASNSD1	intron_variant
2_6674223_C	2	6674223	rs208890541	Within-population GWAS	11.8812	2M2	5542306	7129938	325	INRAE_BLA_STEERS_MD	ASNSD1	intron_variant
2_6690729_G	2	6690729	rs482419628	Within-population GWAS	30.4375	3C3	5004203	7381152	137	INRAE_CHA_STEERS_CY	ASNSD1-SLC40A1	intergenic_region
2_6690729_G	2	6690729	rs482419628	z-score MA	48.4517	3C3	5591069	6980237	50	-	ASNSD1-SLC40A1	intergenic_region
2_6690729_G	2	6690729	rs482419628	Within-population GWAS	11.7982	3C6	4703592	7457093	114	INRAE_CHA_STEERS_ALT	ASNSD1-SLC40A1	intergenic_region
2_6690729_G	2	6690729	rs482419628	Fixed effects MA	25.828	3C6	5452469	7665623	81	-	ASNSD1-SLC40A1	intergenic_region
2_6690729_G	2	6690729	rs482419628	z-score MA	24.8735	3C6	5603129	7665623	75	-	ASNSD1-SLC40A1	intergenic_region
2_6867899_G	2	6867899	rs799943285	Fixed effects MA	47.9727	3C3	5452469	7392275	82	-	SLC40A1-WDR75	intergenic_region
2_6867899_G	2	6867899	rs799943285	z-score MA	33.7632	3C4	5004203	6897525	13	-	SLC40A1-WDR75	intergenic_region
2_6867899_G	2	6867899	rs799943285	z-score MA	12.5027	3C5	6867899	6867899	1	-	SLC40A1-WDR75	intergenic_region
2_6897525_T	2	6897525	rs453302103	Within-population GWAS	15.6457	2M4	5004203	6924748	66	INRAE_CHA_STEERS_WT	SLC40A1-WDR75	intergenic_region
2_6897525_T	2	6897525	rs453302103	Within-population GWAS	21.121	3C4	5004203	7271748	43	INRAE_CHA_STEERS_CC	SLC40A1-WDR75	intergenic_region
2_6933109_T	2	6933109	rs208026566	Fixed effects MA	9.33273	3C7	5307199	8164318	95	-	WDR75	downstream_gene_variant
2_6933109_T	2	6933109	rs208026566	z-score MA	11.2182	3C7	5541564	8116568	80	-	WDR75	downstream_gene_variant
2_6948996_G	2	6948996	rs211566888	Within-population GWAS	10.5766	3C6	5088656	6990607	119	FBN_HC_COWS_ALT	WDR75	intron_variant
2_6971775_C	2	6971775	rs380905932	Within-population GWAS	10.4865	3C6	5279923	7665623	182	FBN_HC_BULLS_ALT	WDR75	intron_variant
2_7381152_C	2	7381152	rs466028091	Within-population GWAS	11.1988	3C5	5541112	8205396	52	INRAE_CHA_STEERS_FCU	COL3A1	intron_variant
2_7392275_A	2	7392275	rs798066180	Fixed effects MA	12.3738	3C5	5603129	7392275	7	-	COL3A1	intron_variant
2_7683996_A	2	7683996	rs210296738	Within-population GWAS	20.8936	2M1	7673237	9425745	240	INRAE_NOR_BULLS_THIGHS	COL3A1-U6	intergenic_region
2_7876447_GAAAGTGA	2	7876447	rs480293787	Within-population GWAS	10.6487	2M2	7748336	9425745	222	INRAE_NOR_BULLS_WITHER	GULP1	intron_variant
2_8275473_A	2	8275473	rs42267478	Within-population GWAS	15.3818	3C3	8116568	10259106	110	FBN_HC_BULLS_CY	7SK-TFPI	intergenic_region
2_8375858_T	2	8375858	rs799285429	Within-population GWAS	53.9072	2M1	8375858	8484440	3	INRAE_CHA_COWS_MS30	7SK-TFPI	intergenic_region
2_8375858_T	2	8375858	rs799285429	Fixed effects MA	59.4023	2M1	8375858	8484440	2	-	7SK-TFPI	intergenic_region
2_8375858_T	2	8375858	rs799285429	z-score MA	59.6874	2M1	8375858	8484440	3	-	7SK-TFPI	intergenic_region
2_8375858_T	2	8375858	rs799285429	Within-population GWAS	53.9072	2M2	8375858	8484440	3	INRAE_CHA_COWS_MS30	7SK-TFPI	intergenic_region
2_8375858_T	2	8375858	rs799285429	Fixed effects MA	59.4023	2M2	8375858	8484440	2	-	7SK-TFPI	intergenic_region
2_8375858_T	2	8375858	rs799285429	z-score MA	59.6874	2M2	8375858	8484440	2	-	7SK-TFPI	intergenic_region
2_8375858_T	2	8375858	rs799285429	Fixed effects MA	11.8739	3C4	8375858	8623138	3	-	7SK-TFPI	intergenic_region
2_8464728_C	2	8464728	rs440344602	z-score MA	11.8063	3C8	8464728	10312624	21	-	7SK-TFPI	intergenic_region
2_8650376_T	2	8650376	rs448592179	Fixed effects MA	11.1548	3C8	8650376	10312624	32	-	7SK-TFPI	intergenic_region
2_8713574_A	2	8713574	rs380808426	Within-population GWAS	9.02061	3C3	8713574	10600233	149	INRAE_CHA_STEERS_CY	7SK-TFPI	intergenic_region
2_8832648_C	2	8832648		Within-population GWAS	8.79865	3C3	8759055	9626068	292	INRAE_BLA_STEERS_CY	ENSBTAG00000046000	downstream_gene_variant
2_9482069_G	2	9482069	rs378226511	Fixed effects MA	11.4996	3C6	9482008	10416899	49	-	CALCRL-ZSWIM2	intergenic_region
2_9482069_G	2	9482069	rs378226511	z-score MA	11.4646	3C6	9482069	10391460	8	-	CALCRL-ZSWIM2	intergenic_region
2_9482169_C	2	9482169	rs381294774	Within-population GWAS	9.24356	3C6	9482008	9482649	9	FBN_HC_BULLS_ALT	CALCRL-ZSWIM2	intergenic_region
2_9482649_G	2	9482649	rs385605341	Within-population GWAS	10.0489	3C8	8284683	11206336	96	FBN_HC_BULLS_REA	CALCRL-ZSWIM2	intergenic_region
2_9483621_C	2	9483621	rs379509402	Fixed effects MA	17.6645	3C3	8877582	10365778	71	-	CALCRL-ZSWIM2	intergenic_region
2_9605899_G	2	9605899	rs135759033	z-score MA	15.2666	3C3	9073466	10461174	100	-	FAM171B	intron_variant
2_9685807_C	2	9685807	rs448200179	Within-population GWAS	9.76385	2M1	9684800	10569384	43	INRAE_NOR_BULLS_THIGHS	bta-mir-2351	downstream_gene_variant
2_10366752_C	2	10366752	rs453241963	Within-population GWAS	11.8308	3C3	10276152	10416899	230	FBN_HC_BULLS_CY	ENSBTAG00000049344-FSIP2	intergenic_region
2_10381099_T	2	10381099		Within-population GWAS	12.6652	2M1	10381099	11725810	98	INRAE_CHA_COWS_MS30	ENSBTAG00000049344-FSIP2	intergenic_region
2_10381099_T	2	10381099		Fixed effects MA	13.5776	2M1	10381099	10629417	4	-	ENSBTAG00000049344-FSIP2	intergenic_region
2_10381099_T	2	10381099		z-score MA	13.683	2M1	10381099	10561480	4	-	ENSBTAG00000049344-FSIP2	intergenic_region
2_10381099_T	2	10381099		Within-population GWAS	12.6652	2M2	10381099	11725810	98	INRAE_CHA_COWS_MS30	ENSBTAG00000049344-FSIP2	intergenic_region
2_10381099_T	2	10381099		Fixed effects MA	13.5776	2M2	10381099	10629417	4	-	ENSBTAG00000049344-FSIP2	intergenic_region
2_10381099_T	2	10381099		z-score MA	13.683	2M2	10381099	10561480	3	-	ENSBTAG00000049344-FSIP2	intergenic_region
2_11726811_T	2	11726811	rs110781039	z-score MA	9.5293	3C3	11615631	13609553	97	-	ENSBTAG00000048935-ENSBTAG00000042196	intergenic_region
2_12459211_T	2	12459211	rs41614861	Within-population GWAS	11.8832	3C3	10461193	14282398	269	FBN_HC_BULLS_CY	ENSBTAG00000048935-ENSBTAG00000042196	intergenic_region
2_12542500_G	2	12542500		Within-population GWAS	12.2831	2M1	12542500	12793973	5	INRAE_CHA_COWS_MS30	ENSBTAG00000048935-ENSBTAG00000042196	intergenic_region
2_12542500_G	2	12542500		Within-population GWAS	12.2831	2M2	12542500	12793973	5	INRAE_CHA_COWS_MS30	ENSBTAG00000048935-ENSBTAG00000042196	intergenic_region
2_12687663_A	2	12687663	rs380587013	Fixed effects MA	11.5745	3C3	11500469	14667989	107	-	ENSBTAG00000048935-ENSBTAG00000042196	intergenic_region
2_12745969_A	2	12745969		Fixed effects MA	14.3943	2M1	10999526	12793973	5	-	ENSBTAG00000048935-ENSBTAG00000042196	intergenic_region
2_12745969_A	2	12745969		z-score MA	14.3728	2M1	12542500	12793973	4	-	ENSBTAG00000048935-ENSBTAG00000042196	intergenic_region
2_12745969_A	2	12745969		Fixed effects MA	14.3943	2M2	10999526	12793973	5	-	ENSBTAG00000048935-ENSBTAG00000042196	intergenic_region
2_12745969_A	2	12745969		z-score MA	14.3728	2M2	12542500	12793973	4	-	ENSBTAG00000048935-ENSBTAG00000042196	intergenic_region
2_13609553_C	2	13609553	rs451961795	Fixed effects MA	9.63808	3C8	11613849	15596152	63	-	NCKAP1	intron_variant
2_13732732_T	2	13732732		z-score MA	9.4716	3C8	11760019	15458121	55	-	U6	upstream_gene_variant
2_15724123_C	2	15724123	rs211395644	Within-population GWAS	9.37485	3C3	14460385	17707517	902	FBN_HC_BULLS_CY	UBE2E3	intron_variant
2_17346801_C	2	17346801	rs136998971	Fixed effects MA	9.13972	3C3	15366674	18980796	201	-	ZNF385B	intron_variant
2_17599485_A	2	17599485	rs110230532	Within-population GWAS	10.3379	2M1	15624618	18086772	298	INRAE_NOR_BULLS_THIGHS	ZNF385B-SESTD1	intergenic_region
2_17651666_A	2	17651666	rs723199924	Fixed effects MA	8.98801	2M1	16783750	18604746	178	-	SESTD1	intron_variant
2_17960618_T	2	17960618	rs378965064	z-score MA	9.31211	2M1	16770257	18604746	205	-	CCDC141	intron_variant
5_30017281_T	5	30017281	rs470093266	z-score MA	9.23612	3C5	29714091	30457054	8	-	FAIM2	3_prime_UTR_variant
5_30315874_T	5	30315874	rs721329349	Within-population GWAS	10.3129	3C5	28979320	30457911	66	ETH_BO_BULLS_FC_B	SPATS2	intron_variant
5_30315874_T	5	30315874	rs721329349	Fixed effects MA	10.2884	3C5	29694826	30407810	11	-	SPATS2	intron_variant
5_32522745_T	5	32522745	rs718392419	Within-population GWAS	13.8089	3C5	30540341	33179876	403	ETH_BO_BULLS_FC_B	SLC48A1-RAPGEF3	intergenic_region
5_32522745_T	5	32522745	rs718392419	Fixed effects MA	13.8088	3C5	30540341	33163712	78	-	SLC48A1-RAPGEF3	intergenic_region
5_32522745_T	5	32522745	rs718392419	z-score MA	13.8088	3C5	30612641	33013336	34	-	SLC48A1-RAPGEF3	intergenic_region
5_105778798_TGGGCCTCTGCAG	5	105778798	rs132642504	Fixed effects MA	10.2729	1G2	105733857	105837913	59	-	CCND2	intron_variant
5_105791196_G	5	105791196		z-score MA	10.7156	1G2	105733857	105867258	78	-	CCND2	upstream_gene_variant
5_107008259_T	5	107008259	rs109543429	Within-population GWAS	9.63495	2M5	105450341	107014676	87	INRAE_CHA_COWS_SS30	WASHC1	intron_variant
5_107008259_T	5	107008259	rs109543429	Fixed effects MA	9.22055	2M5	105038585	107393611	214	-	WASHC1	intron_variant
5_107008259_T	5	107008259	rs109543429	z-score MA	9.33414	2M5	105100955	107017095	188	-	WASHC1	intron_variant
6_27368370_G	6	27368370	rs134897068	z-score MA	12.0348	2M3	27359171	28868084	71	-	ENSBTAG00000023000-ENSBTAG00000015464	intergenic_region
6_27589671_A	6	27589671	rs382715171	Fixed effects MA	9.44879	1G3	26065638	29491380	226	-	STPG2-ENSBTAG00000015464	intergenic_region
6_27589671_A	6	27589671	rs382715171	Fixed effects MA	12.6759	2M3	27357208	28868084	181	-	STPG2-ENSBTAG00000015464	intergenic_region
6_28868054_T	6	28868054	rs799488918	z-score MA	8.71153	1G1	27359171	29934089	32	-	PDHA2-UNC5C	intergenic_region
6_29860543_A	6	29860543	rs209599743	Within-population GWAS	11.7058	1G1	28868053	31007819	52	FBN_HC_CALVES_BW	BMPR1B-PDLIM5	intergenic_region
6_29860543_A	6	29860543	rs209599743	Within-population GWAS	10.952	2M3	28753708	30166180	47	FBN_HC_COWS_LL	BMPR1B-PDLIM5	intergenic_region
6_29918623_T	6	29918623	rs382048198	Fixed effects MA	9.00013	1G1	28048808	31405029	45	-	PDLIM5	intron_variant
6_31262028_G	6	31262028	rs380686865	z-score MA	9.43415	1G3	30386025	31264438	8	-	GRID2	intron_variant
6_31262033_T	6	31262033	rs383062940	z-score MA	10.6515	2M3	29851743	31267416	27	-	GRID2	intron_variant
6_33158905_A	6	33158905	rs137335823	Fixed effects MA	14.2438	1G3	33048941	35136897	89	-	U6-CCSER1	intergenic_region
6_33160447_C	6	33160447	rs380764875	Within-population GWAS	12.6963	2M3	32908369	33902152	136	FBN_HC_COWS_LL	U6-CCSER1	intergenic_region
6_33191487_C	6	33191487	rs133841500	Within-population GWAS	13.2418	1G1	32908369	35147423	158	FBN_HC_CALVES_BW	U6-CCSER1	intergenic_region
6_33191487_C	6	33191487	rs133841500	Within-population GWAS	11.2495	1G3	33158905	35147148	31	FBN_HC_COWS_WS	U6-CCSER1	intergenic_region
6_33208186_A	6	33208186	rs385119084	Fixed effects MA	17.0912	2M3	32908369	34780069	68	-	U6-CCSER1	intergenic_region
6_33612838_G	6	33612838	rs477189918	Fixed effects MA	10.7501	1G1	31748040	35342309	113	-	CCSER1	intron_variant
6_33612838_G	6	33612838	rs477189918	z-score MA	10.7501	1G1	32063054	35308078	13	-	CCSER1	intron_variant
6_33612838_G	6	33612838	rs477189918	Within-population GWAS	9.69487	2M4	33158905	35147423	32	FBN_HC_COWS_WT	CCSER1	intron_variant
6_33631919_G	6	33631919	rs384452241	z-score MA	16.5926	2M3	32908369	34780069	32	-	CCSER1	intron_variant
6_33772815_T	6	33772815	rs133514872	z-score MA	12.9401	1G3	33158905	35301556	57	-	CCSER1	intron_variant
6_33772815_T	6	33772815	rs133514872	Fixed effects MA	10.1655	2M4	33258940	35145845	45	-	CCSER1	intron_variant
6_33772815_T	6	33772815	rs133514872	z-score MA	13.2625	2M4	33258940	35143852	14	-	CCSER1	intron_variant
6_35147531_C	6	35147531	rs384905660	Within-population GWAS	9.94335	2M3	33158905	35147531	492	FBN_HC_BULLS_LL	SNCA-GPRIN3	intergenic_region
6_35301545_T	6	35301545	rs465144358	Fixed effects MA	11.0831	2M3	35273249	35547323	27	-	SNCA-GPRIN3	intergenic_region
6_35301554_G	6	35301554	rs432085289	Fixed effects MA	8.7416	1G3	35172365	35301556	44	-	SNCA-GPRIN3	intergenic_region
6_35525008_A	6	35525008	rs452509788	z-score MA	10.419	2M5	34759940	35536680	4	-	SNCA-GPRIN3	intergenic_region
6_35536680_A	6	35536680	rs482291259	Fixed effects MA	10.2585	2M5	34759940	35536680	2	-	SNCA-GPRIN3	intergenic_region
6_35620457_G	6	35620457	rs109779416	Within-population GWAS	9.65966	1G1	35265011	35679598	12	FBN_HC_CALVES_BW	GPRIN3-ENSBTAG00000050731	intergenic_region
6_35620457_G	6	35620457	rs109779416	Within-population GWAS	11.6715	2M3	35620457	36115695	17	FBN_HC_COWS_LL	GPRIN3-ENSBTAG00000050731	intergenic_region
6_37034869_C	6	37034869	rs385531075	Within-population GWAS	13.0898	2M5	35517988	39028767	125	INRAE_CHA_COWS_SS30	IBSP-LAP3	intergenic_region
6_37247874_T	6	37247874	rs381763403	z-score MA	10.1689	3C4	37247874	37921284	15	-	FAM184B	intron_variant
6_37297890_G	6	37297890	rs385778940	Within-population GWAS	10.1976	2M4	35620457	38810314	800	FBN_HC_COWS_WT	NCAPG	upstream_gene_variant
6_37316093_T	6	37316093	rs109843602	Within-population GWAS	10.6771	3C4	37048588	38033418	142	UAL_COMP_STEERS_LMY	DCAF16	intron_variant
6_37344198_T	6	37344198	rs109375762	Fixed effects MA	8.97551	3C6	35509437	38086624	474	-	NCAPG	intron_variant
6_37401770_A	6	37401770	rs384548488	Fixed effects MA	11.8948	3C4	37247874	37700799	24	-	LCORL	frameshift_variant
6_37401770_A	6	37401770	rs384548488	Within-population GWAS	12.2183	3C5	37048588	38001950	118	UAL_COMP_STEERS_AFAT	LCORL	frameshift_variant
6_37403795_T	6	37403795	rs109696064	Fixed effects MA	18.1118	3C8	37048588	38037099	232	-	LCORL	missense_variant
6_37403795_T	6	37403795	rs109696064	z-score MA	17.9547	3C8	37048588	38037099	234	-	LCORL	missense_variant
6_37438248_A	6	37438248	rs109732906	Fixed effects MA	22.0061	1G1	37208778	37777739	223	-	LCORL	intron_variant
6_37438248_A	6	37438248	rs109732906	z-score MA	41.9801	1G2	37236226	37777185	91	-	LCORL	intron_variant
6_37438248_A	6	37438248	rs109732906	Within-population GWAS	13.4318	1G3	36024798	38584686	564	FBN_HC_COWS_WS	LCORL	intron_variant
6_37438248_A	6	37438248	rs109732906	Fixed effects MA	29.2434	1G3	37258620	38499580	419	-	LCORL	intron_variant
6_37438248_A	6	37438248	rs109732906	Within-population GWAS	11.6597	2M3	36071272	38584686	483	FBN_HC_BULLS_LL	LCORL	intron_variant
6_37460068_C	6	37460068	rs385255004	Within-population GWAS	10.5206	2M5	35985520	37817575	131	INRAE_LIM_STEERS_SD	LCORL	intron_variant
6_37476200_T	6	37476200	rs381823183	z-score MA	15.7665	3C5	37247874	37712519	45	-	LCORL	intron_variant
6_37477629_T	6	37477629	rs109256415	z-score MA	21.6386	2M4	37299587	37712519	20	-	LCORL	intron_variant
6_37480277_T	6	37480277	rs110995268	z-score MA	25.7943	1G3	37281308	38041803	366	-	LCORL	intron_variant
6_37480277_T	6	37480277	rs110995268	Fixed effects MA	21.1427	2M4	37258620	37817575	87	-	LCORL	intron_variant
6_37508184_C	6	37508184	rs109188585	Within-population GWAS	12.7877	2M3	35985520	37817575	93	INRAE_LIM_STEERS_LL	LCORL	intron_variant
6_37508184_C	6	37508184	rs109188585	Fixed effects MA	14.7486	3C5	37048588	37817575	90	-	LCORL	intron_variant
6_37522190_T	6	37522190	rs109810741	Within-population GWAS	11.9326	1G3	35985520	37817575	82	INRAE_LIM_STEERS_WS	LCORL	intron_variant
6_37522190_T	6	37522190	rs109810741	Within-population GWAS	9.33229	2M4	36400493	37817575	108	INRAE_LIM_STEERS_WT	LCORL	intron_variant
6_37555677_A	6	37555677	rs109114124	Fixed effects MA	37.0828	2M3	37258620	37974407	421	-	LCORL	intron_variant
6_37555677_A	6	37555677	rs109114124	z-score MA	31.9401	2M3	37281308	37974407	376	-	LCORL	intron_variant
6_37555677_A	6	37555677	rs109114124	Fixed effects MA	17.9586	2M5	36837639	37974407	288	-	LCORL	intron_variant
6_37555677_A	6	37555677	rs109114124	z-score MA	17.5535	2M5	36852293	37939306	111	-	LCORL	intron_variant
6_37569485_C	6	37569485	rs383507085	z-score MA	17.7986	1G1	37221776	37777185	81	-	LCORL-SLIT2	intergenic_region
6_37642775_T	6	37642775	rs381322509	Fixed effects MA	45.5197	1G2	37214389	37817575	100	-	LCORL-SLIT2	intergenic_region
6_37642775_T	6	37642775	rs381322509	Fixed effects MA	31.4467	3C1	37048588	37975985	87	-	LCORL-SLIT2	intergenic_region
6_37684483_G	6	37684483	rs380838173	Within-population GWAS	18.6662	1G1	36855500	38589108	381	FBN_HC_CALVES_BW	LCORL-SLIT2	intergenic_region
6_37712519_A	6	37712519	rs110704385	z-score MA	29.4461	3C1	37349373	37975985	52	-	LCORL-SLIT2	intergenic_region
6_37729902_C	6	37729902	rs384077114	Within-population GWAS	35.6956	1G2	37188623	37817575	109	UAL_COMP_STEERS_ADG	LCORL-SLIT2	intergenic_region
6_37773321_T	6	37773321	rs109927583	Within-population GWAS	23.5423	3C1	37188623	38011585	126	UAL_COMP_STEERS_HCW	LCORL-SLIT2	intergenic_region
6_37775624_A	6	37775624	rs109658371	Within-population GWAS	15.0391	3C8	37048588	38037099	232	UAL_COMP_STEERS_REA	LCORL-SLIT2	intergenic_region
6_37778235_A	6	37778235	rs450097626	Within-population GWAS	12.2322	1G3	36954695	38137504	253	INRAE_BLA_STEERS_WS	LCORL-SLIT2	intergenic_region
6_37778235_A	6	37778235	rs450097626	Within-population GWAS	15.7551	2M3	36003265	38145765	466	INRAE_BLA_STEERS_LL	LCORL-SLIT2	intergenic_region
6_37778235_A	6	37778235	rs450097626	Within-population GWAS	16.825	2M5	36003265	38139130	460	INRAE_BLA_STEERS_SD	LCORL-SLIT2	intergenic_region
6_37830099_C	6	37830099	rs137205824	Within-population GWAS	9.43347	2M4	36071272	39649076	782	FBN_HC_BULLS_WT	LCORL-SLIT2	intergenic_region
6_38491475_C	6	38491475	rs43457593	Within-population GWAS	13.4574	2M3	36578309	38867180	793	FBN_HC_COWS_LL	LCORL-SLIT2	intergenic_region
6_39090561_A	6	39090561	rs380532347	Within-population GWAS	10.0269	2M5	39040629	40157110	18	INRAE_CHA_COWS_SS30	LCORL-SLIT2	intergenic_region
6_39743132_A	6	39743132	rs210554609	Fixed effects MA	12.9187	2M3	39583788	41486219	109	-	LCORL-SLIT2	intergenic_region
6_39790931_T	6	39790931	rs210292970	Within-population GWAS	12.2732	1G1	39685043	41087234	93	FBN_HC_CALVES_BW	SLIT2	intron_variant
6_39790931_T	6	39790931	rs210292970	Fixed effects MA	11.2788	1G1	39682583	40996057	44	-	SLIT2	intron_variant
6_39816183_T	6	39816183	rs461231362	z-score MA	10.4289	1G3	39663564	41302477	50	-	SLIT2	intron_variant
6_40157110_A	6	40157110	rs383091968	z-score MA	8.91471	2M5	39981670	40157110	5	-	SLIT2	intron_variant
6_40646533_A	6	40646533	rs110647274	Fixed effects MA	14.0021	1G3	39742539	41302477	57	-	KCNIP4	intron_variant
6_40974090_T	6	40974090	rs134785906	Within-population GWAS	11.4001	1G3	39694178	42852649	116	FBN_HC_COWS_WS	U6	downstream_gene_variant
6_40976615_C	6	40976615	rs110472264	Within-population GWAS	10.2387	2M3	40631270	42823299	69	FBN_HC_COWS_LL	U6	downstream_gene_variant
6_40976615_C	6	40976615	rs110472264	Within-population GWAS	10.5366	2M4	40342044	42852649	52	FBN_HC_COWS_WT	U6	downstream_gene_variant
6_41051120_T	6	41051120	rs384821783	Within-population GWAS	11.579	1G2	39835630	42616751	22	UAL_COMP_STEERS_ADG	KCNIP4	intron_variant
6_41302477_A	6	41302477		z-score MA	10.5075	2M3	39620176	42335806	101	-	KCNIP4	intron_variant
6_42559603_T	6	42559603	rs110918128	Fixed effects MA	8.71806	1G2	40935884	42911082	14	-	GBA3-ENSBTAG00000054175	intergenic_region
6_42926810_T	6	42926810	rs382028234	Fixed effects MA	9.03829	2M5	42885811	43031338	43	-	ENSBTAG00000054175-ENSBTAG00000049770	intergenic_region
6_42926810_T	6	42926810	rs382028234	z-score MA	9.11628	2M5	41684836	43031338	73	-	ENSBTAG00000054175-ENSBTAG00000049770	intergenic_region
6_44625565_G	6	44625565	rs110251456	Within-population GWAS	10.1133	1G1	43497592	45621126	61	FBN_HC_CALVES_BW	LGI2-SEPSECS	intergenic_region
6_45357625_A	6	45357625	rs515872966	Fixed effects MA	9.58386	1G3	43645032	45413890	16	-	SEL1L3	upstream_gene_variant
6_45357625_A	6	45357625	rs515872966	z-score MA	9.65463	1G3	43660235	45413890	16	-	SEL1L3	upstream_gene_variant
6_45357625_A	6	45357625	rs515872966	Fixed effects MA	9.51627	2M3	43603683	45484316	20	-	SEL1L3	upstream_gene_variant
6_45357625_A	6	45357625	rs515872966	z-score MA	9.58586	2M3	43634869	45484316	14	-	SEL1L3	upstream_gene_variant
6_45710637_A	6	45710637	rs209365975	Within-population GWAS	9.73803	1G3	43715217	47637583	242	FBN_HC_COWS_WS	SMIM20-ENSBTAG00000050132	intergenic_region
6_47618295_G	6	47618295	rs135854575	Within-population GWAS	9.17704	2M3	45686796	49509780	357	FBN_HC_COWS_LL	ENSBTAG00000018885-5S_rRNA	intergenic_region
6_47622246_C	6	47622246	rs383105796	Fixed effects MA	12.5109	1G1	46778025	47663305	116	-	ENSBTAG00000018885-PCDH7	intergenic_region
6_47622246_C	6	47622246	rs383105796	z-score MA	12.5107	1G1	47233711	47622246	3	-	ENSBTAG00000018885-PCDH7	intergenic_region
6_47622246_C	6	47622246	rs383105796	Fixed effects MA	12.7018	1G3	46629330	48140155	5	-	ENSBTAG00000018885-PCDH7	intergenic_region
6_47622246_C	6	47622246	rs383105796	z-score MA	12.4165	1G3	46629330	48115887	5	-	ENSBTAG00000018885-PCDH7	intergenic_region
6_47622246_C	6	47622246	rs383105796	Fixed effects MA	12.9094	2M3	46317107	48115887	12	-	ENSBTAG00000018885-PCDH7	intergenic_region
6_47622246_C	6	47622246	rs383105796	z-score MA	12.7491	2M3	46317107	48115887	12	-	ENSBTAG00000018885-PCDH7	intergenic_region
6_47622246_C	6	47622246	rs383105796	Fixed effects MA	10.937	2M4	46629330	48115887	5	-	ENSBTAG00000018885-PCDH7	intergenic_region
6_47622246_C	6	47622246	rs383105796	z-score MA	12.2567	2M4	47614425	48115887	3	-	ENSBTAG00000018885-PCDH7	intergenic_region
6_47625047_C	6	47625047	rs379110118	Within-population GWAS	13.502	1G1	45692302	48140155	126	FBN_HC_CALVES_BW	ENSBTAG00000018885-5S_rRNA	intergenic_region
6_49656105_A	6	49656105	rs384879295	Fixed effects MA	8.77366	2M3	49637460	50316396	4	-	U6-PCDH7	intergenic_region
6_52873086_C	6	52873086	rs209633398	Fixed effects MA	9.53033	1G1	52361815	53059317	204	-	ENSBTAG00000048536-ENSBTAG00000050660	intergenic_region
6_52879212_T	6	52879212	rs381518053	Fixed effects MA	9.52812	1G3	51520553	53366659	55	-	ENSBTAG00000048536-ENSBTAG00000050660	intergenic_region
6_52879212_T	6	52879212	rs381518053	z-score MA	9.33292	1G3	51504916	53277314	24	-	ENSBTAG00000048536-ENSBTAG00000050660	intergenic_region
6_52879212_T	6	52879212	rs381518053	Fixed effects MA	9.89757	2M3	51391661	54430144	73	-	ENSBTAG00000048536-ENSBTAG00000050660	intergenic_region
6_52879212_T	6	52879212	rs381518053	z-score MA	9.62033	2M3	51215626	54430144	25	-	ENSBTAG00000048536-ENSBTAG00000050660	intergenic_region
6_52879212_T	6	52879212	rs381518053	z-score MA	10.0442	2M4	52879212	53219436	7	-	ENSBTAG00000048536-ENSBTAG00000050660	intergenic_region
6_52895544_G	6	52895544	rs378475743	Within-population GWAS	9.05337	2M3	51598290	53086738	271	FBN_HC_COWS_LL	ENSBTAG00000048536-ENSBTAG00000050660	intergenic_region
6_52906180_C	6	52906180		Within-population GWAS	10.5045	1G1	52361954	53060394	193	FBN_HC_CALVES_BW	ENSBTAG00000048536-ENSBTAG00000050660	intergenic_region
6_56767712_G	6	56767712	rs110166581	Within-population GWAS	8.83479	2M3	55184088	57259392	33	FBN_HC_COWS_LL	NWD2	intron_variant
7_15746205_C	7	15746205		z-score MA	9.55815	1G2	15746205	15779855	5	-	TMEM205	downstream_gene_variant
7_17693557_T	7	17693557	rs381679713	Fixed effects MA	10.2895	1G2	15746205	17999133	46	-	VAV1	intron_variant
7_17871857_T	7	17871857		z-score MA	10.6107	1G2	16377694	17999133	58	-	TNFSF14-CD70	intergenic_region
7_18041739_T	7	18041739	rs471045205	z-score MA	14.8564	2M5	17653736	20029703	321	-	KHSRP	intron_variant
7_18143116_G	7	18143116	rs460876591	Within-population GWAS	12.2252	2M5	17631188	20067481	507	INRAE_CHA_COWS_SS30	MLLT1	intron_variant
7_18143116_G	7	18143116	rs460876591	Fixed effects MA	14.325	2M5	17653736	20066955	347	-	MLLT1	intron_variant
7_18681276_T	7	18681276		Within-population GWAS	11.965	1G2	17654006	20219693	408	INRAE_CHA_COWS_W18	SAFB2	upstream_gene_variant
7_20001295_T	7	20001295		z-score MA	11.7314	1G2	18015897	20844374	128	-	PIAS4	intron_variant
7_20008258_T	7	20008258	rs450423734	Fixed effects MA	11.4503	1G2	18015897	20844374	79	-	PIAS4	upstream_gene_variant
7_20066398_G	7	20066398	rs436578678	z-score MA	14.0023	2M5	20044391	21869271	23	-	NMRK2	intron_variant
7_20219693_T	7	20219693		Within-population GWAS	10.6426	2M5	20219693	21991559	211	INRAE_CHA_COWS_SS30	TJP3	downstream_gene_variant
7_20219693_T	7	20219693		Fixed effects MA	12.7897	2M5	20219693	22189883	169	-	TJP3	downstream_gene_variant
7_22357037_A	7	22357037		Within-population GWAS	8.90965	2M5	22231807	24296566	60	INRAE_CHA_COWS_SS30	U6	upstream_gene_variant
7_22357037_A	7	22357037		Fixed effects MA	11.0312	2M5	22231807	24296566	27	-	U6	upstream_gene_variant
7_22357037_A	7	22357037		z-score MA	11.4549	2M5	22172066	24203261	36	-	U6	upstream_gene_variant
7_26011468_G	7	26011468	rs455304011	z-score MA	8.73447	2M5	24359634	26933507	96	-	SLC12A2-CCDC192	intergenic_region
7_90895028_G	7	90895028	rs137834669	Fixed effects MA	15.1867	2M1	90762216	90895028	9	-	ARRDC3-7SK	intergenic_region
7_90895028_G	7	90895028	rs137834669	z-score MA	16.8697	2M1	90845941	90895028	4	-	ARRDC3-7SK	intergenic_region
7_90895028_G	7	90895028	rs137834669	Fixed effects MA	15.1671	2M2	90845941	90895028	6	-	ARRDC3-7SK	intergenic_region
7_90895028_G	7	90895028	rs137834669	z-score MA	17.2725	2M2	90845941	90895028	4	-	ARRDC3-7SK	intergenic_region
10_59038880_C	10	59038880	rs43636323	z-score MA	8.78675	3C1	59028938	59120577	6	-	GLDN-CYP19A1	intergenic_region
10_59038880_C	10	59038880	rs43636323	Fixed effects MA	22.3103	3C4	59028938	59053229	4	-	GLDN-CYP19A1	intergenic_region
10_59038880_C	10	59038880	rs43636323	z-score MA	20.4604	3C4	59028938	59097520	5	-	GLDN-CYP19A1	intergenic_region
10_59042944_C	10	59042944	rs43636322	Within-population GWAS	8.95752	3C3	59038880	59097520	4	INRAE_LIM_STEERS_CY	GLDN-CYP19A1	intergenic_region
11_101023705_G	11	101023705	rs379014196	Within-population GWAS	10.3695	3C4	100236720	102030268	71	ETH_BO_BULLS_MT_B	ABL1	intron_variant
11_102006008_A	11	102006008	rs722019094	Fixed effects MA	9.39448	3C4	100121856	102030268	32	-	MED27	intron_variant
11_102006008_A	11	102006008	rs722019094	z-score MA	9.39448	3C4	100127256	102030268	31	-	MED27	intron_variant
11_104072419_T	11	104072419	rs723718827	Within-population GWAS	11.3433	3C4	102115883	104636149	143	ETH_BO_BULLS_MT_B	ENSBTAG00000049379	downstream_gene_variant
11_104072419_T	11	104072419	rs723718827	Fixed effects MA	11.3432	3C4	102115883	104635805	30	-	ENSBTAG00000049379	downstream_gene_variant
11_104072419_T	11	104072419	rs723718827	z-score MA	11.3433	3C4	102115883	104635805	34	-	ENSBTAG00000049379	downstream_gene_variant
11_106910862_G	11	106910862	rs1116827254	Within-population GWAS	8.81611	3C4	106231254	106910862	3	ETH_BO_BULLS_MT_B	CACNA1B	intron_variant
11_106910862_G	11	106910862	rs1116827254	Fixed effects MA	8.81616	3C4	106231254	106910862	3	-	CACNA1B	intron_variant
11_106910862_G	11	106910862	rs1116827254	z-score MA	8.81616	3C4	106231254	106910862	3	-	CACNA1B	intron_variant
13_52134314_T	13	52134314	rs109905185	Within-population GWAS	10.1064	3C5	52134314	52134314	1	ETH_BO_BULLS_FC_B	MRPS26	upstream_gene_variant
13_52134314_T	13	52134314	rs109905185	Fixed effects MA	9.04701	3C5	52134314	52134314	1	-	MRPS26	upstream_gene_variant
14_23318762_CA	14	23318762	rs137673480	Within-population GWAS	17.0385	3C1	23219140	23392938	34	UAL_COMP_STEERS_HCW	MOS-PLAG1	intergenic_region
14_23329375_C	14	23329375	rs134215421	Fixed effects MA	14.371	1G2	22840845	23473697	35	-	PLAG1	downstream_gene_variant
14_23329375_C	14	23329375	rs134215421	z-score MA	13.6776	1G2	22840845	23478900	36	-	PLAG1	downstream_gene_variant
14_23338890_T	14	23338890	rs109815800	Fixed effects MA	8.74642	2M2	22945495	23338890	10	-	PLAG1	intron_variant
14_23338890_T	14	23338890	rs109815800	Fixed effects MA	17.7319	3C1	23297204	23375692	9	-	PLAG1	intron_variant
14_23375692_A	14	23375692	rs210030313	Within-population GWAS	12.9306	1G2	22840845	24478829	40	UAL_COMP_STEERS_ADG	PLAG1	5_prime_UTR_variant
14_23375692_A	14	23375692	rs210030313	z-score MA	16.3471	3C1	23338890	23375692	2	-	PLAG1	5_prime_UTR_variant
15_72701410_A	15	72701410	rs381685137	Fixed effects MA	10.8428	2M5	71585799	73835064	36	-	ENSBTAG00000051591-API5	intergenic_region
15_72701410_A	15	72701410	rs381685137	z-score MA	10.0234	2M5	71585799	73835064	48	-	ENSBTAG00000051591-API5	intergenic_region
15_73212899_AG	15	73212899	rs136774498	Within-population GWAS	11.2546	2M5	72684621	73835064	61	INRAE_CHA_COWS_SS30	ENSBTAG00000051591-API5	intergenic_region
15_75759241_T	15	75759241	rs718840107	Fixed effects MA	11.4112	1G2	75071143	76383859	27	-	CHST1-SLC35C1	intergenic_region
15_75779566_C	15	75779566	rs1115355461	z-score MA	10.9698	1G2	75759241	76423192	40	-	CHST1-SLC35C1	intergenic_region
15_75858657_T	15	75858657	rs799639965	Within-population GWAS	27.8782	2M5	74562517	77851653	220	INRAE_CHA_COWS_SS30	SLC35C1	synonymous_variant
15_75862429_T	15	75862429	rs801276339	Fixed effects MA	29.4031	2M5	74836368	77833010	104	-	SLC35C1	downstream_gene_variant
15_75902580_A	15	75902580	rs451134493	Within-population GWAS	11.2582	1G2	74948786	77851653	225	INRAE_CHA_COWS_W18	CRY2	intron_variant
15_75902580_A	15	75902580	rs451134493	z-score MA	28.2106	2M5	74836368	77709149	96	-	CRY2	intron_variant
15_78092726_T	15	78092726	rs137685669	Within-population GWAS	19.6359	2M5	77860256	78276206	21	INRAE_CHA_COWS_SS30	ENSBTAG00000008379-ENSBTAG00000031032	intergenic_region
15_78098171_T	15	78098171	rs379923927	Fixed effects MA	18.3948	2M5	77865022	78322207	47	-	ENSBTAG00000008379-ENSBTAG00000031032	intergenic_region
15_78098171_T	15	78098171	rs379923927	z-score MA	17.7943	2M5	77957734	78115809	16	-	ENSBTAG00000008379-ENSBTAG00000031032	intergenic_region
15_78322188_G	15	78322188	rs801133269	Within-population GWAS	8.8009	1G2	77957734	80291490	707	INRAE_CHA_COWS_W18	U6-ENSBTAG00000048745	intergenic_region
15_80202183_C	15	80202183		Within-population GWAS	16.5851	2M5	80125046	81292137	285	INRAE_CHA_COWS_SS30	ENSBTAG00000053339-ENSBTAG00000052129	intergenic_region
15_80202183_C	15	80202183		Fixed effects MA	18.3342	2M5	80125046	81285036	96	-	ENSBTAG00000053339-ENSBTAG00000052129	intergenic_region
15_80202183_C	15	80202183		z-score MA	18.2384	2M5	78260077	81285036	102	-	ENSBTAG00000053339-ENSBTAG00000052129	intergenic_region
17_60401807_G	17	60401807	rs109186070	Fixed effects MA	9.07258	3C5	60308273	60563440	62	-	TBX5-RBM19	intergenic_region
20_4626150_C	20	4626150	rs41933241	Within-population GWAS	10.3168	3C1	4598655	5008911	37	UAL_COMP_STEERS_HCW	ERGIC1	intron_variant
20_4661324_G	20	4661324	rs41933328	Fixed effects MA	9.43557	3C1	4598655	6041343	36	-	ERGIC1	3_prime_UTR_variant
20_4967596_C	20	4967596	rs110540352	Fixed effects MA	9.45432	1G2	4598655	5366902	37	-	ENSBTAG00000048827-STC2	intergenic_region
20_4967596_C	20	4967596	rs110540352	z-score MA	9.45445	1G2	4661324	5366902	11	-	ENSBTAG00000048827-STC2	intergenic_region
20_5008911_G	20	5008911	rs42661323	Within-population GWAS	9.47434	1G2	4598655	5366902	79	UAL_COMP_STEERS_ADG	STC2	missense_variant
25_1061479_C	25	1061479		Within-population GWAS	10.599	1G2	919097	1887738	138	INRAE_CHA_COWS_W18	BAIAP3	intron_variant
										-
										-
