# Supplementary material for: Sequence-based GWAS meta-analyses for beef production traits
Source: Genet Sel Evol. 2023 Oct 12;55:70. doi: 10.1186/s12711-023-00848-5 (PMC10568825; doi:10.1186/s12711-023-00848-5)
Supplement: Supplementary file 3 — Additional file 3: Table S2. Results of QTL annotation and enrichment analyses in within-population GWAS and MA. [file 12711_2023_848_MOESM3_ESM.xlsx]

## Sheet: GWAS_GENOME
	QTL	N_QTLs	N_QTLs_db	Total_annotated_QTLs	Total_QTLs_db	pvalue	adj.pval (FDR)	adj.pval (BONF)	QTL_type
32	Milk alpha-S1-casein percentage	11	32	259	59600	1.00302e-18	7.22172e-17	7.22172e-17	Milk
12	Bone weight	7	23	259	59600	6.23319e-12	1.49597e-10	4.4879e-10	Meat and Carcass
24	Ketosis	7	23	259	59600	6.23319e-12	1.49597e-10	4.4879e-10	Health
10	Body weight (weaning)	15	395	259	59600	2.97124e-10	5.34823e-09	2.13929e-08	Production
8	Body weight (birth)	19	734	259	59600	7.91911e-10	1.14035e-08	5.70176e-08	Production
59	Pelvic area	4	16	259	59600	6.08647e-07	7.30376e-06	4.38226e-05	Meat and Carcass
49	Milk palmitoleic acid content	4	36	259	59600	1.8397e-05	0.000189226	0.00132458	Milk
17	Carcass weight	8	269	259	59600	2.63531e-05	0.000225244	0.00189742	Meat and Carcass
72	Yield grade	4	40	259	59600	2.81555e-05	0.000225244	0.00202719	Meat and Carcass
11	Body weight (yearling)	15	990	259	59600	3.44096e-05	0.000247749	0.00247749	Production
3	Average daily gain	10	556	259	59600	0.000183063	0.00103294	0.0131805	Production
5	Body length (birth)	2	5	259	59600	0.000186502	0.00103294	0.0134282	Production
55	Milk whey protein content	2	5	259	59600	0.000186502	0.00103294	0.0134282	Milk
69	Tick resistance	4	71	259	59600	0.000269349	0.00138522	0.0193931	Health
71	Udder swelling score	4	82	259	59600	0.000467082	0.00224199	0.0336299	Exterior
34	Milk beta-casein percentage	2	18	259	59600	0.00274899	0.0123705	0.197927	Milk
25	Lactation persistency	4	148	259	59600	0.00410081	0.0173681	0.295258	Production
28	Luteal activity	13	1324	259	59600	0.00567272	0.0226909	0.408436	Reproduction
70	trans-15-C18:1 fatty acid content	1	2	259	59600	0.00867246	0.0328641	0.624417	Meat and Carcass		5e-08
27	Longissimus muscle area	4	260	259	59600	0.0273727	0.0939983	1	Meat and Carcass		7.30103
46	Milk lauroleic acid content	1	7	259	59600	0.0300272	0.0939983	1	Milk
58	Omega-6 polyunsaturated fatty acid content	1	7	259	59600	0.0300272	0.0939983	1	Meat and Carcass
60	Pentadecylic acid content	1	7	259	59600	0.0300272	0.0939983	1	Meat and Carcass
63	Shear force	3	160	259	59600	0.0330189	0.0990567	1	Meat and Carcass
2	Arachidic acid content	1	9	259	59600	0.0384403	0.110708	1	Meat and Carcass
39	Milk decenoic acid content	1	10	259	59600	0.0426195	0.118023	1	Milk
19	Fat thickness at the 12th rib	3	181	259	59600	0.0448773	0.119673	1	Meat and Carcass
9	Body weight (mature)	3	190	259	59600	0.0505223	0.126431	1	Production
18	Docosapentaenoic acid content	1	12	259	59600	0.0509237	0.126431	1	Meat and Carcass
4	Birth index	1	13	259	59600	0.0550489	0.132117	1	Reproduction
52	Milk protein content	1	17	259	59600	0.0713718	0.165767	1	Milk
21	Infectious bovine keratoconjunctivitis susceptibility	1	23	259	59600	0.0953309	0.18504	1	Health
31	Milk alpha-lactalbumin percentage	1	21	259	59600	0.0874137	0.18504	1	Milk
33	Milk alpha-S2-casein percentage	3	242	259	59600	0.0892677	0.18504	1	Milk
36	Milk butyric acid content	1	23	259	59600	0.0953309	0.18504	1	Milk
38	Milk casein percentage	2	121	259	59600	0.0976601	0.18504	1	Milk
43	Milk kappa-casein content	1	23	259	59600	0.0953309	0.18504	1	Milk
66	Stearic acid content	1	23	259	59600	0.0953309	0.18504	1	Meat and Carcass
64	Sire conception rate	1	27	259	59600	0.11096	0.20485	1	Reproduction
50	Milk phosphorylated alpha-S2-casein percentage	3	270	259	59600	0.113993	0.205188	1	Milk
6	Body temperature	1	30	259	59600	0.122506	0.215132	1	Health
57	Monounsaturated fatty acid content	1	35	259	59600	0.141417	0.24243	1	Meat and Carcass
15	Calving index	1	38	259	59600	0.152569	0.255464	1	Reproduction
45	Milk lactose content	1	46	259	59600	0.181605	0.296263	1	Milk
48	Milk myristoleic acid content	1	47	259	59600	0.185165	0.296263	1	Milk
16	Calving to conception interval	1	50	259	59600	0.19575	0.306391	1	Reproduction
37	Milk caproic acid content	1	55	259	59600	0.213089	0.319633	1	Milk
68	Subcutaneous rump fat thickness	1	54	259	59600	0.209651	0.319633	1	Meat and Carcass
29	Marbling score	2	209	259	59600	0.230397	0.338543	1	Meat and Carcass
1	Age at first calving	1	62	259	59600	0.236739	0.340904	1	Reproduction
13	Calf size	1	66	259	59600	0.249934	0.352848	1	Reproduction
20	Fertility index	1	74	259	59600	0.275647	0.381665	1	Reproduction
23	Intramuscular fat	1	76	259	59600	0.281936	0.383008	1	Meat and Carcass
47	Milk myristic acid content	1	79	259	59600	0.291269	0.388359	1	Milk
56	Milk yield	5	1146	259	59600	0.558058	0.730549	1	Milk
30	Metabolic body weight	1	205	259	59600	0.591119	0.748929	1	Production
62	Scrotal circumference	1	206	259	59600	0.592902	0.748929	1	Reproduction
14	Calving ease	15	3689	259	59600	0.641816	0.796738	1	Reproduction
65	Somatic cell score	3	812	259	59600	0.686942	0.838302	1	Health
35	Milk beta-lactoglobulin percentage	1	282	259	59600	0.708014	0.849617	1	Milk
61	Residual feed intake	1	331	259	59600	0.764385	0.902225	1	Production
42	Milk glycosylated kappa-casein percentage	8	2354	259	59600	0.805789	0.935755	1	Milk
54	Milk unglycosylated kappa-casein percentage	8	2403	259	59600	0.823143	0.940735	1	Milk
44	Milk kappa-casein percentage	14	4130	259	59600	0.864339	0.972382	1	Milk
51	Milk potassium content	1	524	259	59600	0.898953	0.995763	1	Milk
7	Body weight	1	3616	259	59600	1	1	1	Production
22	Interval from first to last insemination	1	1742	259	59600	0.999547	1	1	Reproduction
26	Length of productive life	2	1672	259	59600	0.994725	1	1	Production
40	Milk fat percentage	4	3488	259	59600	0.999866	1	1	Milk
41	Milk fat yield	1	2932	259	59600	0.999998	1	1	Milk
53	Milk protein percentage	5	2615	259	59600	0.989595	1	1	Milk
67	Stillbirth	1	1100	259	59600	0.992057	1	1	Reproduction

## Sheet: STDERR_GENOME
	QTL	N_QTLs	N_QTLs_db	Total_annotated_QTLs	Total_QTLs_db	pvalue	adj.pval (FDR)	adj.pval (BONF)	QTL_type
29	Milk alpha-S1-casein percentage	12	32	232	59600	1.91337e-21	1.24369e-19	1.24369e-19	Milk
12	Bone weight	7	23	232	59600	2.87487e-12	9.34333e-11	1.86867e-10	Meat and Carcass
10	Body weight (weaning)	16	395	232	59600	5.53681e-12	1.19964e-10	3.59893e-10	Production
8	Body weight (birth)	19	734	232	59600	1.22754e-10	1.99475e-09	7.979e-09	Production
51	Pelvic area	4	16	232	59600	3.9249e-07	5.10237e-06	2.55118e-05	Meat and Carcass
17	Carcass weight	9	269	232	59600	1.29883e-06	1.40707e-05	8.4424e-05	Meat and Carcass
11	Body weight (yearling)	16	990	232	59600	2.10991e-06	1.9592e-05	0.000137144	Production
42	Milk palmitoleic acid content	4	36	232	59600	1.19495e-05	9.70898e-05	0.000776719	Milk
65	Yield grade	4	40	232	59600	1.83144e-05	0.000132271	0.00119044	Meat and Carcass
5	Body length (birth)	2	5	232	59600	0.000149713	0.000973134	0.00973134	Production
61	Tick resistance	4	71	232	59600	0.000177163	0.00104687	0.0115156	Health
64	Udder swelling score	4	82	232	59600	0.000308429	0.00167066	0.0200479	Exterior
3	Average daily gain	8	556	232	59600	0.00163187	0.00815937	0.106072	Production
63	trans-16-C18:1 fatty acid content	1	1	232	59600	0.00389262	0.0180729	0.25302	Meat and Carcass
62	trans-15-C18:1 fatty acid content	1	2	232	59600	0.00777015	0.0336706	0.50506	Meat and Carcass
13	Calf size	2	66	232	59600	0.0274883	0.0940389	1	Reproduction
39	Milk lauroleic acid content	1	7	232	59600	0.0269335	0.0940389	1	Milk
50	Omega-6 polyunsaturated fatty acid content	1	7	232	59600	0.0269335	0.0940389	1	Meat and Carcass
52	Pentadecylic acid content	1	7	232	59600	0.0269335	0.0940389	1	Meat and Carcass
2	Arachidic acid content	1	9	232	59600	0.0344953	0.104412	1	Meat and Carcass
9	Body weight (mature)	3	190	232	59600	0.0385521	0.104412	1	Production
19	Fat thickness at the 12th rib	3	181	232	59600	0.034148	0.104412	1	Meat and Carcass
25	Luteal activity	10	1324	232	59600	0.0357061	0.104412	1	Reproduction
34	Milk decenoic acid content	1	10	232	59600	0.0382542	0.104412	1	Milk
18	Docosapentaenoic acid content	1	12	232	59600	0.0457283	0.118894	1	Meat and Carcass
4	Birth index	1	13	232	59600	0.0494437	0.123609	1	Reproduction
45	Milk protein content	1	17	232	59600	0.0641617	0.154463	1	Milk
31	Milk beta-casein percentage	1	18	232	59600	0.0678056	0.157406	1	Milk
21	Infectious bovine keratoconjunctivitis susceptibility	1	23	232	59600	0.0858143	0.164057	1	Health
24	Longissimus muscle area	3	260	232	59600	0.0817741	0.164057	1	Meat and Carcass
28	Milk alpha-lactalbumin percentage	1	21	232	59600	0.0786527	0.164057	1	Milk
32	Milk butyric acid content	1	23	232	59600	0.0858143	0.164057	1	Milk
37	Milk kappa-casein content	1	23	232	59600	0.0858143	0.164057	1	Milk
58	Stearic acid content	1	23	232	59600	0.0858143	0.164057	1	Meat and Carcass
43	Milk phosphorylated alpha-S2-casein percentage	3	270	232	59600	0.0891429	0.165551	1	Milk
56	Sire conception rate	1	27	232	59600	0.0999714	0.180504	1	Reproduction
6	Body temperature	1	30	232	59600	0.110446	0.194027	1	Health
49	Monounsaturated fatty acid content	1	35	232	59600	0.127634	0.215088	1	Meat and Carcass
55	Shear force	2	160	232	59600	0.129053	0.215088	1	Meat and Carcass
15	Calving index	1	38	232	59600	0.137788	0.223906	1	Reproduction
41	Milk myristoleic acid content	1	47	232	59600	0.167549	0.265627	1	Milk
16	Calving to conception interval	1	50	232	59600	0.17724	0.2743	1	Reproduction
26	Marbling score	2	209	232	59600	0.195836	0.282874	1	Meat and Carcass
33	Milk caproic acid content	1	55	232	59600	0.193143	0.282874	1	Milk
60	Subcutaneous rump fat thickness	1	54	232	59600	0.189987	0.282874	1	Meat and Carcass
1	Age at first calving	1	62	232	59600	0.214895	0.303655	1	Reproduction
30	Milk alpha-S2-casein percentage	2	242	232	59600	0.242832	0.335832	1	Milk
20	Fertility index	1	74	232	59600	0.250833	0.339669	1	Reproduction
22	Intramuscular fat	1	76	232	59600	0.256661	0.340469	1	Meat and Carcass
40	Milk myristic acid content	1	79	232	59600	0.265319	0.344915	1	Milk
48	Milk yield	5	1146	232	59600	0.461484	0.588166	1	Milk
27	Metabolic body weight	1	205	232	59600	0.551083	0.678007	1	Production
54	Scrotal circumference	1	206	232	59600	0.552837	0.678007	1	Reproduction
14	Calving ease	14	3689	232	59600	0.577922	0.695646	1	Reproduction
57	Somatic cell score	3	812	232	59600	0.61402	0.72566	1	Health
36	Milk glycosylated kappa-casein percentage	8	2354	232	59600	0.700269	0.812812	1	Milk
47	Milk unglycosylated kappa-casein percentage	8	2403	232	59600	0.721614	0.813602	1	Milk
53	Residual feed intake	1	331	232	59600	0.725983	0.813602	1	Production
38	Milk kappa-casein percentage	13	4130	232	59600	0.821851	0.905429	1	Milk
44	Milk potassium content	1	524	232	59600	0.871619	0.944253	1	Milk
7	Body weight	2	3616	232	59600	0.999992	0.999992	1	Production
23	Length of productive life	2	1672	232	59600	0.989645	0.999992	1	Production
35	Milk fat percentage	2	3488	232	59600	0.999987	0.999992	1	Milk
46	Milk protein percentage	3	2615	232	59600	0.997975	0.999992	1	Milk
59	Stillbirth	1	1100	232	59600	0.986837	0.999992	1	Reproduction

## Sheet: ZSCORE_GENOME
	QTL	N_QTLs	N_QTLs_db	Total_annotated_QTLs	Total_QTLs_db	pvalue	adj.pval (FDR)	adj.pval (BONF)	QTL_type
29	Milk alpha-S1-casein percentage	10	32	194	59600	6.40096e-18	4.03261e-16	4.03261e-16	Milk
12	Bone weight	7	23	194	59600	8.14403e-13	2.56537e-11	5.13074e-11	Meat and Carcass
10	Body weight (weaning)	10	395	194	59600	8.14026e-07	1.62771e-05	5.12836e-05	Production
8	Body weight (birth)	13	734	194	59600	1.03346e-06	1.62771e-05	6.51083e-05	Production
42	Milk palmitoleic acid content	4	36	194	59600	5.90833e-06	7.4445e-05	0.000372225	Milk
63	Yield grade	4	40	194	59600	9.0738e-06	9.52749e-05	0.000571649	Meat and Carcass
50	Pelvic area	3	16	194	59600	1.84313e-05	0.000165882	0.00116117	Meat and Carcass
5	Body length (birth)	2	5	194	59600	0.000104731	0.000770433	0.00659802	Production
11	Body weight (yearling)	12	990	194	59600	0.000110062	0.000770433	0.0069339	Production
62	Udder swelling score	4	82	194	59600	0.000156086	0.000983339	0.00983339	Exterior
17	Carcass weight	6	269	194	59600	0.000269702	0.00154465	0.0169912	Meat and Carcass
3	Average daily gain	8	556	194	59600	0.000516698	0.00271267	0.032552	Production
60	Tick resistance	3	71	194	59600	0.00164924	0.00799247	0.103902	Health
61	trans-15-C18:1 fatty acid content	1	2	194	59600	0.00649953	0.0292479	0.40947	Meat and Carcass
39	Milk lauroleic acid content	1	7	194	59600	0.0225651	0.0836235	1	Milk
49	Omega-6 polyunsaturated fatty acid content	1	7	194	59600	0.0225651	0.0836235	1	Meat and Carcass
51	Pentadecylic acid content	1	7	194	59600	0.0225651	0.0836235	1	Meat and Carcass
2	Arachidic acid content	1	9	194	59600	0.0289187	0.101215	1	Meat and Carcass
34	Milk decenoic acid content	1	10	194	59600	0.0320801	0.106371	1	Milk
18	Docosapentaenoic acid content	1	12	194	59600	0.0383721	0.120872	1	Meat and Carcass
4	Birth index	1	13	194	59600	0.0415029	0.124509	1	Reproduction
24	Longissimus muscle area	3	260	194	59600	0.0536332	0.147707	1	Meat and Carcass
44	Milk protein content	1	17	194	59600	0.0539249	0.147707	1	Milk
31	Milk beta-casein percentage	1	18	194	59600	0.0570052	0.147971	1	Milk
43	Milk phosphorylated alpha-S2-casein percentage	3	270	194	59600	0.0587188	0.147971	1	Milk
21	Infectious bovine keratoconjunctivitis susceptibility	1	23	194	59600	0.0722581	0.151742	1	Health
28	Milk alpha-lactalbumin percentage	1	21	194	59600	0.0661867	0.151742	1	Milk
32	Milk butyric acid content	1	23	194	59600	0.0722581	0.151742	1	Milk
37	Milk kappa-casein content	1	23	194	59600	0.0722581	0.151742	1	Milk
57	Stearic acid content	1	23	194	59600	0.0722581	0.151742	1	Meat and Carcass
55	Sire conception rate	1	27	194	59600	0.0842835	0.171286	1	Reproduction
6	Body temperature	1	30	194	59600	0.0932007	0.183489	1	Health
54	Shear force	2	160	194	59600	0.0961345	0.183529	1	Meat and Carcass
48	Monounsaturated fatty acid content	1	35	194	59600	0.107871	0.199879	1	Meat and Carcass
15	Calving index	1	38	194	59600	0.11656	0.206359	1	Reproduction
19	Fat thickness at the 12th rib	2	181	194	59600	0.117919	0.206359	1	Meat and Carcass
9	Body weight (mature)	2	190	194	59600	0.127602	0.217269	1	Production
25	Luteal activity	7	1324	194	59600	0.142746	0.23059	1	Reproduction
41	Milk myristoleic acid content	1	47	194	59600	0.142124	0.23059	1	Milk
16	Calving to conception interval	1	50	194	59600	0.15048	0.231226	1	Reproduction
26	Marbling score	2	209	194	59600	0.148611	0.231226	1	Meat and Carcass
33	Milk caproic acid content	1	55	194	59600	0.164229	0.240614	1	Milk
59	Subcutaneous rump fat thickness	1	54	194	59600	0.161497	0.240614	1	Meat and Carcass
1	Age at first calving	1	62	194	59600	0.183105	0.261124	1	Reproduction
30	Milk alpha-S2-casein percentage	2	242	194	59600	0.186517	0.261124	1	Milk
13	Calf size	1	66	194	59600	0.193701	0.265286	1	Reproduction
20	Fertility index	1	74	194	59600	0.214483	0.287499	1	Reproduction
22	Intramuscular fat	1	76	194	59600	0.219595	0.288219	1	Meat and Carcass
40	Milk myristic acid content	1	79	194	59600	0.227201	0.292115	1	Milk
47	Milk yield	5	1146	194	59600	0.318023	0.40071	1	Milk
27	Metabolic body weight	1	205	194	59600	0.488045	0.584597	1	Production
36	Milk glycosylated kappa-casein percentage	8	2354	194	59600	0.501083	0.584597	1	Milk
53	Scrotal circumference	1	206	194	59600	0.489717	0.584597	1	Reproduction
56	Somatic cell score	3	812	194	59600	0.493686	0.584597	1	Health
46	Milk unglycosylated kappa-casein percentage	8	2403	194	59600	0.524506	0.600798	1	Milk
38	Milk kappa-casein percentage	13	4130	194	59600	0.590454	0.66426	1	Milk
52	Residual feed intake	1	331	194	59600	0.661143	0.730737	1	Production
14	Calving ease	8	3689	194	59600	0.917998	0.997136	1	Reproduction
7	Body weight	1	3616	194	59600	0.999995	0.999995	1	Production
23	Length of productive life	2	1672	194	59600	0.973734	0.999995	1	Production
35	Milk fat percentage	2	3488	194	59600	0.999893	0.999995	1	Milk
45	Milk protein percentage	3	2615	194	59600	0.991889	0.999995	1	Milk
58	Stillbirth	1	1100	194	59600	0.973215	0.999995	1	Reproduction
